# Supplementary material for: VPS25 Promotes an Immunosuppressive Microenvironment in Head and Neck Squamous Cell Carcinoma
Source: Biomolecules. 2025 Feb 22;15(3):323. doi: 10.3390/biom15030323 (PMC11940596; doi:10.3390/biom15030323)
Supplement: Supplementary file 1 [file biomolecules-15-00323-s001.zip]

Archive with 2 entries (2 files):
- Schematic Diagram.pdf
- Supplementary Materials (Table,Figures).pdf
